# Supplementary material for: A global database of net primary production of terrestrial ecosystems
Source: Sci Data. 2025 Sep 2;12:1534. doi: 10.1038/s41597-025-05773-4 (PMC12405561; doi:10.1038/s41597-025-05773-4)
Supplement: Supplementary file 2 — Plotting routine for manuscript figures [file 41597_2025_5773_MOESM2_ESM.zip]

Archive with 1 entries (1 files):
- Figures_plot.html
